# Supplementary material for: Rare Glutamic Acid Methyl Ester Peptaibols from Sepedonium ampullosporum Damon KSH 534 Exhibit Promising Antifungal and Anticancer Activity
Source: Int J Mol Sci. 2021 Nov 24;22(23):12718. doi: 10.3390/ijms222312718 (PMC8657771; doi:10.3390/ijms222312718)
Supplement: Supplementary file 1 [file ijms-22-12718-s001.zip]

Archive with 1 entries (1 files):
- ijms-1463192-supplementary.pdf
